# Supplementary material for: HSP90 Enhances Mitophagy to Improve the Resistance of Car-Diomyocytes to Heat Stress in Wenchang Chickens
Source: Int J Mol Sci. 2024 Oct 30;25(21):11695. doi: 10.3390/ijms252111695 (PMC11546521; doi:10.3390/ijms252111695)
Supplement: Supplementary file 1 [file ijms-25-11695-s001.zip]

Archive with 1 entries (1 files):
- ijms-3254879-supplementary.pdf
